# Supplementary material for: Clinical Pharmacists’ Knowledge of and Attitudes toward Pharmacogenomic Testing in China
Source: J Pers Med. 2022 Aug 21;12(8):1348. doi: 10.3390/jpm12081348 (PMC9410027; doi:10.3390/jpm12081348)
Supplement: Supplementary file 1 [file jpm-12-01348-s001.zip]

Archive with 1 entries (1 files):
- jpm-1802820-supplementary.pdf
